# Supplementary material for: Methyltrimethoxysilane Vapor Deposition Strategy for Preparing Superelastic and Hydrophobic Flexible Polyurethane Foams
Source: Polymers (Basel). 2025 Oct 22;17(21):2814. doi: 10.3390/polym17212814 (PMC12608257; doi:10.3390/polym17212814)
Supplement: Supplementary file 1 [file polymers-17-02814-s001.zip]

Archive with 1 entries (1 files):
- polymers-3874022-supplementary.pdf
